# Supplementary material for: Natural variation MeMYB108 associated with tolerance to stress-induced leaf abscission linked to enhanced protection against reactive oxygen species in cassava
Source: Plant Cell Rep. 2022 May 24;41(7):1573–87. doi: 10.1007/s00299-022-02879-6 (PMC9270272; doi:10.1007/s00299-022-02879-6)
Supplement: Supplementary file 1 — Supplementary file1 (XLSX 12 KB) [file 299_2022_2879_MOESM1_ESM.xlsx]

## Sheet: Sheet1
Supplementary Table S1. The pedigree of all the 97 cassava varieties
Serial number	Variety	Origin
1	Andera	Indonesia
2	Arg7	Argentina
3	B1-1	Brazil
4	B-3	Brazil
5	BRA183	Brazil
6	BRA258	Brazil
7	BRA274	Brazil
8	BRA440	Brazil
9	BRA62	Brazil
10	BRA-NAC	Brazil
11	BU-5	Brazil
12	CH10	Colombia
13	CH13	Colombia
14	CH16	Colombia
15	CH19	Colombia
16	CH3	Colombia
17	CM1568-2	Colombia
18	CM3993-9	Colombia
19	CM483-2	Colombia
20	CM523-7	Colombia
21	CM6173-8	Cameroon
22	CM7595-1	Cameroon
23	CMR26-07-15	Colombia
24	COL195	Colombia
25	COL263	Colombia
26	COL269	Colombia
27	COL354	Colombia
28	COL514	Colombia
29	COL527-7	Colombia
30	COL583	Colombia
31	COL715	Colombia
32	COL764	Colombia
33	E1424	China
34	E425	China
35	E632	China
36	ECU81	Ecuador
37	F10	China
38	F44	China
39	F52	China
40	F539	China
41	FZ44	-
42	G11	China
43	G12	China
44	G14	China
45	G16	China
46	G5	China
47	G8	China
48	H1024	China
49	H1071	China
50	H1312	China
51	H1426	China
52	I582	China
53	KM98-6	Vietnam
54	Q10	Africa
55	R7	Thailand
56	R9	Thailand
57	RoYong-1	Thailand
58	RoYong80	Thailand
59	RoYong9-1	Thailand
60	SC10	China
61	SC124	China
62	SC124 polyploid	China
63	SC205	China
64	SC5	China
65	SC6	China
66	SC6068	China
67	SC7	China
68	SC7104-264	China
69	SC8	China
70	SC8002	China
71	SC8013	China
72	SC9	China
73	SG6368	Colombia
74	ZM7907	China
75	ZM8229	China
76	ZM8229 polyploid	China
77	ZM8316	China
78	ZM8337	China
79	ZM8625	China
80	ZM8641	China
81	ZM8752	China
82	ZM9066	China
83	ZM9781	China
84	Eight-1	China
85	Baodao 9-3	China
86	Baodao 9-5	China
87	Dongguan Red Tail	China
88	Guangxi-2	China
89	Guangxi Cassava	China
90	Guizhan 4	China
91	Nanzhi 199	Colombia
92	Glutinous rice cassava	China
93	Wenchang Red Heart	China
94	New selection 048	China
95	Xinglong No.1	China
96	Indonesian fine leaf	Indonesia
97	Sticky wood	China
	ZM8229-m
	guagnximushu
	baodao9-3
